# Supplementary material for: Arabidopsis Ubiquitin-Conjugating Enzymes UBC4, UBC5, and UBC6 Have Major Functions in Sugar Metabolism and Leaf Senescence
Source: Int J Mol Sci. 2022 Sep 22;23(19):11143. doi: 10.3390/ijms231911143 (PMC9569852; doi:10.3390/ijms231911143)
Supplement: Supplementary file 1 [file ijms-23-11143-s001.zip]

Archive with 1 entries (1 files):
- ijms-1915073-supplementary.pdf
